# Supplementary material for: Evidence-based clinical practice guidelines for the management of acute ankle injuries according to: a PRISMA systematic review and quality appraisal with AGREE II
Source: BMC Musculoskelet Disord. 2024 Jul 8;25:523. doi: 10.1186/s12891-024-07655-z (PMC11229291; doi:10.1186/s12891-024-07655-z)
Supplement: Supplementary file 1 — Supplementary Material 1 [file 12891_2024_7655_MOESM1_ESM.xlsx]

## Sheet: Search Strategy
		Database	Date of Search	Search Terms	Filter / Limiters applied	Found
		MedlineEBSCOhost	2023-01-29 08:00:00	ankle, malleolus, trimalleolar, bimalleolar, distal fibula, distal tibia, pilon, injury, sprain, trauma, strain, dislocation, guideline, guidance, expert opinion, statement, consensus,	Publication type: Practice Guidelines/English	3
		EMBASE	2023-01-29 14:16:00	ankle, malleolus, trimalleolar, bimalleolar, distal fibula, distal tibia, pilon, injury, sprain, trauma, strain, dislocation, guideline, guidance, expert opinion, statement, consensus,	Publication type: Practice Guidelines/English	0
		Cochrane Library	2023-01-29 15:00:00	ankle, malleolus, trimalleolar, bimalleolar, distal fibula, distal tibia, pilon, injury, sprain, trauma, strain, dislocation, guideline, guidance, expert opinion, statement, consensus,	Trials	0
		Worldwide Orthopedic Associations	2023-01-10 09:00:00	ankle	Publication type: Practice Guidelines/English	2
		WHO	2023-01-15 10:00:00	ankle	Timespan: All years. Search language=English	0
		OTHER SOURCES (Eg. Google Scholar, handsearching, personal communication etc)	2023-01-31 10:00:00	ankle injury, ankle trauma, ankle fracture, ankle sprain	guideline	0
		Total				5
		Possible limiters:
		Humans; English language;
		Publication type: Evidance based Guideline
		Exclusion criteria:	Inclusion criteria:
		chronic injuries	acute ankle injuries
		patient age( pediatrics)	evidence based
		Complimentary or alternate medicine	guideline
		not related to acute ankle injury	adult
		not evidence based methadology

## Sheet: Medline
(((((((((((((Ankle[Title/Abstract]) OR (malleolus [Title/Abstract])) OR (malleolar [Title/Abstract])) OR (trimalleolar [Title/Abstract])) OR (bimalleolar [Title/Abstract])) OR(distal fibula [Title/Abstract])) OR (distal fibular [Title/Abstract])) OR(distal tibia [Title/Abstract])) OR (distal tibial [Title/Abstract])) OR (pilon[Title/Abstract])) AND ((((((fracture[Title/Abstract])) OR (injury [Tit…

## Sheet: EMBASE
((('ankle'/exp OR ankle OR 'malleolus'/exp OR malleolus OR malleolar OR trimalleolar OR bimalleolar OR 'distal fibula'/exp OR 'distal fibula' OR (distal AND ('fibula'/exp OR fibula)) OR 'distal fibular' OR (distal AND fibular) OR 'distal tibia'/exp OR 'distal tibia' OR (distal AND ('tibia'/exp OR tibia)) OR 'distal tibial' OR (distal AND tibial) OR pilon) AND ('fracture'/exp OR fracture) OR 'inju…

## Sheet: Cochrance
ID	Search	Hits
#1	(ankle):ti,ab,kw OR (malleolus):ti,ab,kw OR (malleolar):ti,ab,kw OR (trimalleolar):ti,ab,kw OR (bimalleolar):ti,ab,kw (Word variations have been searched)	12263
#2	(distal fibula):ti,ab,kw OR (distal fibular):ti,ab,kw OR (distal tibia):ti,ab,kw OR (distal tibial):ti,ab,kw OR (pilon):ti,ab,kw (Word variations have been searched)	966
#3	(fracture):ti,ab,kw OR (injury):ti,ab,kw OR (trauma):ti,ab,kw OR (sprain):ti,ab,kw (Word variations have been searched)	101898
#4	(dislocation):ti,ab,kw OR (strain):ti,ab,kw (Word variations have been searched)	17658
#5	(guidelines):ti,ab,kw OR (guidance):ti,ab,kw OR (expert opinion):ti,ab,kw OR (expert statement):ti,ab,kw OR (consensus statement):ti,ab,kw (Word variations have been searched)	64081
#6	#1 or #2	12958
#7	#3 or #4	116791
#8	#5 and #6 and #7	174

## Sheet: WOrldwide Orthopedic Asso
	Association Name	website	EB-CPG
	Alabama Orthopaedic Society	AOS
	American Association for Surgery of Trauma	AAST
	American Association of Orthopaedic Surgeons	AAOS
	American College of Sports Medicine	ACSM
	American College of Surgeons	ACS
	American Orthopaedic Association	AOA
	American Orthopaedic Foot and Ankle Society	AOFAS
	American Orthopaedic Society for Sports Medicine	AOSSM
	Arbeitsgemeinschaft fur Osteosynthesefragen (AO foundation)	AO
	Arthroscopy Association of North America	AANA
	Asia Pacific Arthroplasty Association	APAS
	Asia Pacific Orthopaedic Association	APOA
	Asia Pacific Orthopaedic Society for Sports Medicine	APOSSM
	Asociación Argentina de Ortopedia y Traumatología (AAOT)	AAOT
	Asociacion Espanola de Artroscopia (Spanish Arthroscopic Association)	AEA
	Asociacion Espanola de Bancos de Tejidos	AEBT
	Asociacion Latinoamericana de Bancos de Tejidos	ALABAT
	Association of Bone and Joint Surgeons	ABJS
	Association of Orthopaedic and Trauma surgeons of Russian Federation.	AOTRF
	Association of Surgeons of Great Britain and Ireland	ASGBI
	Australian Orthopaedic Association	AOA
	Australian Orthopaedic Foot and Ankle Society	AuOFAS
	Austrian Orthopaedic Association	AusOA
	Austrian Orthopaedic Society	AOS
	Bangladesh Orthopaedic Society	BOS
	Belgian Orthopaedic and Trauma Society	BVOT
	British Association of Day Surgery	BADS
	British Association of Sports and Exercise Medicine	BASEM
	British Orthopaedic Association	BOA	Suture fixation of acute disruption of the distal tibiofibular syndesmosis
	British Orthopaedic Foot and Ankle Society	BOFAS
	British Orthopaedic Research Society	BORS
	British Orthopaedic Sports Trauma Association	BOSTA
	British Trauma Society	BTS
	Bulgarian Orthopaedic Association	BulOrtho
	Bulgarian Orthopedics and Traumatology Association (BOTA)	BOTA
	Canadian Orthopaedic Association	COA
	Canadian Orthopaedic Foot and Ankle Society	COFAS
	Ceská Společnost pro Ortopedii a Traumatologii (CSOT)	CSOT
	Chilian Orthopaedic Association. (Sociedad Chilena de Ortopedia y Traumatología)	SCHOT
	Chinese Orthopaedic Association	ChOA
	Clinical Orthopaedic Society	COS
	Croatian Orthopaedic and Traumatology Association - Hrvatsko Udruzenje Ortopeda I Traumatologa
	Dansk Ortopaedisk Selskab (DOS) - Denmark	DOS
	Dutch Orthopaedic Association	DuOA	KNGF Guideline for Physical Therapy in patients with acute ankle sprain - Practice Guidelines
	Dutch Orthopaedic Society	DOS
	Eastern Orthopaedic Association	EOA
	Egyptian Orthopaedic Association	EOA
	European Federation of National Associations of Orthopaedic Sports Traumatology	EFOST
	European Federation of National Associations of Orthopaedics and Traumatology	EFORT
	European Foot and Ankle Society	EFAS
	European Orthopaedic Research Society	EORS
	European Society of Trauma and Emergency Surgery	ESTES
	European Trauma Society	ETS
	Finnish Orthopaedic Association	FOA
	German Orthopaedic Association	GOA
	German Orthopaedic Foot and Ankle Society	GOFAS
	Hawaiian Orthopaedic Association	HaOA
	Hong Kong Orthopaedic Association	HKOA
	Hungarian Orthopaedic Association	HuOA2
	Indian Orthopaedic Association	IOACON
	Indonesian Orthopaedic Association	IndoOA
	International Federation of Foot and Ankle Surgeons	IFFAS
	International Society for Fracture Repair	ISFR
	International Society of Orthopaedic Surgery and Traumatology (Belgian)	SICOT
	International Society of Physical and Rehabilitation Medicine	ISPRM
	Internet Society of Orthopaedic Surgery and Trauma	ISOST
	Iranian Orthopaedic Association	IranOA
	Irish Orthopaedic Association	IrOA
	Israeli Orthopaedic Association	IsOA
	Japanese Orthopaedic Association	JOA
	Japanese Orthopaedic Association - Orthopaedic Research Society	JOA-ORS
	Korean Orthopaedic Association	KOA
	Libyan Orthopaedic Association	LibyaOA
	Mexican Orthopaedic Association	MOA
	New Zealand Orthopaedic Association	NZOA
	Orthopaedic Trauma Association	OTA
	Pan Arab Orthopaedic Association	PAOA
	Phillippine Orthopaedic Association	PhilOrtho
	Physical and Rehabilitation Medicine Congress	PMRC
	Polish Orthopaedic Association	POOA
	Royal Association of Disability and Rehabilitation	RADAR
	Russian Orthopaedic Society	ROS
	Saudi Arabian Orthopaedic Association	SAROA
	Singapore Orthopaedic Association	SOA
	Société Française de Chirurgie Orthopédique et Traumatologique	SOFCOT
	Society of Military Orthopaedic Surgeons	SOMOS
	South African Orthopaedic Association	SAOA
	Southern Orthopaedic Association	SouthOA
	Spanish Orthopaedic Society	SECOT
	Swedish Orthopaedic Association	TOTBID
	Swiss Orthopaedic Association	SGOSSO
	Syrian Orthopaedic Association	SyOA
	Taiwanese Orthopaedic Association	TaiOA
	Thailand Orthopaedic Association	TOA/RCOST
	Turkish Orthopaedic Association	TOTBID
	World Sports Trauma Conference	WSTA
	Yemeni Orthopaedic Association	YOA
